# Supplementary material for: Iatrogenic coronal-sagittal coupling driven by a 12.4° rotational mismatch in manual total knee arthroplasty and precise decoupling with robotic assistance: a radiographic retrospective cohort study
Source: Arthroplasty. 2026 Jun 3;8:41. doi: 10.1186/s42836-026-00398-3 (PMC13231751; doi:10.1186/s42836-026-00398-3)
Supplement: Supplementary file 1 — Supplementary Material 1 (Measurement Method for Distal Femoral Flexion). Supplementary Material 2 (Detailed Explanation of Figure 6). Supplementary Material 3 (Detailed mechanism of the mismatch between the osteotomy axis and the tibial component placement axis in manual TKA). Supplementary Material 4 (Analysis of the plausibility of a 12.4° angle between the osteotomy rotational axis and the Akagi line). Supplementary Material 5 (Demonstration of Robotic Decoupling) and Supplementary tables (Tables S1-S4). [file 42836_2026_398_MOESM1_ESM.zip]

Archive with 17 entries (16 files):
- supplementary material/
- supplementary material/.DS_Store
- __MACOSX/supplementary material/._.DS_Store
- supplementary material/supplementary table.docx
- __MACOSX/supplementary material/._supplementary table.docx
- supplementary material/supplementary material 2.docx
- __MACOSX/supplementary material/._supplementary material 2.docx
- supplementary material/supplementary material 1.Measurement Method for Distal Femoral Flexion.docx
- __MACOSX/supplementary material/._supplementary material 1.Measurement Method for Distal Femoral Flexion.docx
- supplementary material/supplementary material 1 video.mov
- __MACOSX/supplementary material/._supplementary material 1 video.mov
- supplementary material/supplementary material 5.Demonstration of Robotic Decoupling.docx
- __MACOSX/supplementary material/._supplementary material 5.Demonstration of Robotic Decoupling.docx
- supplementary material/supplementary material 3.Detailed mechanism of the mismatch between the ost.docx
- __MACOSX/supplementary material/._supplementary material 3.Detailed mechanism of the mismatch between the ost.docx
- supplementary material/supplementary material 4.Analysis of the plausibility of a 12.4┬░ angle between the osteotomy rotational axis and the Akagi line.docx
- __MACOSX/supplementary material/._supplementary material 4.Analysis of the plausibility of a 12.4┬░ angle between the osteotomy rotational axis and the Akagi line.docx
